# Supplementary material for: Camellia oleifera CoSWEET10 Is Crucial for Seed Development and Drought Resistance by Mediating Sugar Transport in Transgenic Arabidopsis
Source: Plants (Basel). 2023 Jul 29;12(15):2818. doi: 10.3390/plants12152818 (PMC10420866; doi:10.3390/plants12152818)
Supplement: Supplementary file 1 [file plants-12-02818-s001.zip]

Archive with 1 entries (1 files):
- plants-2468592-supplementary.pdf
